# Supplementary material for: FAM57A (Family with Sequence Similarity 57 Member A) Is a Cell-Density-Regulated Protein and Promotes the Proliferation and Migration of Cervical Cancer Cells
Source: Cells. 2022 Oct 21;11(20):3309. doi: 10.3390/cells11203309 (PMC9600422; doi:10.3390/cells11203309)
Supplement: Supplementary file 1 [file cells-11-03309-s001.zip]

Archive with 1 entries (1 files):
- cells-1943028-supplementary.pdf
